# Supplementary material for: Functional and clinical studies reveal pathophysiological complexity of CLCN4-related neurodevelopmental condition
Source: Mol Psychiatry. 2022 Nov 16;28(2):668–97. doi: 10.1038/s41380-022-01852-9 (PMC9908558; doi:10.1038/s41380-022-01852-9)
Supplement: Supplementary file 2 — Supplemental Table 1 [file 41380_2022_1852_MOESM2_ESM.xlsx]

## Sheet: Sheet1
Supplementary Table 1 Clinical features of all individuals reported in this study, where available.
	GROUP A: MISSENSE with LOF impact	GROUP A: MISSENSE with LOF impact	GROUP A: MISSENSE with LOF impact	GROUP A: MISSENSE with LOF impact	GROUP A: MISSENSE with LOF impact	GROUP A: MISSENSE with LOF impact	GROUP A: MISSENSE with LOF impact	GROUP A: MISSENSE with LOF impact	GROUP A: MISSENSE with LOF impact	GROUP A: MISSENSE with LOF impact	GROUP A: MISSENSE with LOF impact	GROUP A: MISSENSE with LOF impact	GROUP A: MISSENSE with LOF impact	GROUP A: MISSENSE with LOF impact	GROUP A: MISSENSE with LOF impact	GROUP A: MISSENSE with LOF impact	GROUP A: MISSENSE with LOF impact	GROUP A: MISSENSE with LOF impact	GROUP A: MISSENSE with LOF impact	GROUP A: MISSENSE with LOF impact	GROUP A: MISSENSE with LOF impact	GROUP B : MISSENSE with GOF impact	GROUP B : MISSENSE with GOF impact	GROUP B : MISSENSE with GOF impact	GROUP B : MISSENSE with GOF impact	GROUP B : MISSENSE with GOF impact	GROUP B : MISSENSE with GOF impact	GROUP B : MISSENSE with GOF impact	GROUP B : MISSENSE with GOF impact	GROUP B : MISSENSE with GOF impact	GROUP B : MISSENSE with GOF impact	GROUP B : MISSENSE with GOF impact	GROUP B : MISSENSE with GOF impact	GROUP B : MISSENSE with GOF impact	GROUP C: MISSENSE WITH A LOF IMPACT + ANOTHER GENETIC CONDITION( BLENDED PHENOTYPE )	GROUP C: MISSENSE WITH A LOF IMPACT + ANOTHER GENETIC CONDITION( BLENDED PHENOTYPE )	GROUP C: MISSENSE WITH A LOF IMPACT + ANOTHER GENETIC CONDITION( BLENDED PHENOTYPE )	GROUP D: Missense variants, functional studies like wild type	GROUP D: Missense variants, functional studies like wild type	GROUP D: Missense variants, functional studies like wild type	GROUP D: Missense variants, functional studies like wild type	GROUP E: Truncating variant	GROUP E: Truncating variant	GROUP E: Truncating variant
Family number	A1	A3	A4	A6	A7	A10	A13	A16	A17	A18	A19	A21	A23	A24	A28	A29	A31	A40	A41	A42	A51	B1	B3	B4	B5	B6	B7	B9	B10	B11	B12	B13	B14	B15	C1	C2	C3	D1	D5	D8	D11	E1	E2	E3
protein change NM_001830.3	p.(Lys62Arg)	p.(Val92Met)	p.(Thr203Ile)	p.(Pro226Leu)	p.(Gly269Asp)	p.(Val275Leu)	p.(Leu276Phe)	p.(Leu279Val)	p.(Glu280Asp)	p.(Ser283Asn)	p.(Asn309Ser)	p.(Phe319Ser)	p.(Gly342Glu)	p.(Arg360Ser)	p.(Gln489Lys)	p.(Gly526Ser)	p.(Val533Met)	p.(Pro635Arg)	p.(Val636Met)	p.(Arg718Trp)	p.Gly731Val	p.(Asp89Asn)	p.(Phe268Leu)	p.(Pro310Ser)	p.(Val317Ile)	p.(Val317Ile)	p.(Val317Ile)	p.(Ser395Arg)	p.(Ile549Asn)	p.(Val550Leu)	p.(Ala555Val)	p.(Ala555Val)	p.(Ala555Val)	p.(Ala555Val)	p.(Asp34Asn) also clinical and molecular diagnosis of XYLT1-related Desbuquois dysplasia.	p.(Ser69Leu) also a de novo novel missense variant in SOX11.	p.(Pro369Leu) also a clinical diagnosis of Donnai-Barrow syndrome	p.(Asp29Glu)	p.(Arg315His)	p.(Arg364Gly)	p.(Thr629Ile)	p.(Asn309Profs)	p.(Gln663Glyfs)	p.(Tyr675Ter)
Inheritance	Maternally inherited , mother unaffected	Paternally inherited	Maternally inherited (de novo in mother)	De novo	De novo	Maternally inherited, mother unaffected.	Maternally inherited, mother unaffected.	De novo	De novo	De novo	Maternally inherited, mother is unaffected	Maternally inherited. Mother unaffected.	Maternally inherited Mother mosaic	Maternally inherited. Mother unaffected.	De novo	Maternally inherited, mother unaffected	Maternally inherited , mother unaffected	Maternally inherited. Mother mildly affected.	Maternally inherited, ,mother unaffected	De novo	Maternally inherited, mother unaffected	De novo	De novo	De novo	De novo	Maternally inherited, mosaic in mother, who is mildly affected.	De novo	De novo	De novo	De novo	De novo	De novo	De novo	De novo	Maternally inherited, mother unaffected	Maternally inherited, mother unaffected	De novo	Maternally inherited	De novo	Not determined. Mother has intellectual disability and epilepsy. Mother has 3 maternal uncles and one maternal cousin with epilepsy	Maternally inherited	Maternally inherited. Mother unaffected.	Maternally inherited. Mother unaffected.	De novo
Ethnic Background	Caucasian Dutch	Caucasian French	Caucasian	Turkish	Canadian Caucasian	Caucasian	Arabic	Caucasian	Caucasian	Caucasian (White British)	Caucasian	Caucasian (Belgium)	Caucasian Scottish	Iraqi	Caucasian	Portuguese	Portuguese	White	Caucasian (French)	Mixed: Italian/Portuguese	Caucasian	Caucasian (French)	Caucasian	Caucasian	French	Mexican	Caucasian	Caucasian	Caucasian	Caucasian	mixed African American and Mexican heritage	Mixed: African American and Mexican	Mixed: Caucasian/Singaporean-Chinese	Mixed: English, Mexican, and French ancestry	European (Caucasian)	Lebanese	Mixed European/Caucasian	English	Uzbekistan	White, French-Canadian	Caucasian	Caucasian	Caucasian	Asian
Number of affected individuals in family	1 affected male. Mother unaffected. Has a maternal half brother with severe autism, and a maternal half sister has mild autism.	3 affected females, one being the proband. 1 affected male (father). To date only the proband and father tested.	1 affected male.1 mildly affected female heterozygote (mother)	1 affected male	1 affected female	1 affected male. 1 asymptomatic carrier mother. De novo in mother.	1 affected male.1 asymptomatic carrier mother. De novo in mother.	1 affected female (de novo)	1 affected male	1 affected female	2 affected males. Mother (heterozygote) is unaffected	1 affected male.1 unaffected female heterozygote (mother)	1 affected male. Mother unaffected	1 affected male.1 asymptomatic female heterozygote (mother)	1 affected female	1 affected male, affected brother and maternal uncle with mild learning difficulties.	1 affected male	2 affected female heterozygotes: daughter and mother. De novo in mother.	1 affected female	1 affected female.	1 affected male.	1 affected female	1 affected female	1 affected female	1 affected male	1 affected male. Mother mosaic for variant and has mild learning difficulties.	1 male	1 affected female	1 affected female	1 affected female (de novo)	1 affected female	1 affected female	1 affected female	1 affected female	1 affected male.1 asymptomatic female heterozygote (mother).	1 affected male.1 asymptomatic female heterozygote (mother).	1 affected male	2 affected brothers	1 affected female	1 affected male	1 affected female	1 affected male.1 asymptomatic female heterozygote (mother)	1 affected male.1 asymptomatic female heterozygote (mother)	1 affected male
Age(s)	Proband 14 years old	Proband 9 years old	Proband 3 years old	Proband 20 years old	Proband 15 years old	Proband 4 years 9 month	Proband 4 years old	Proband 39 years old	Proband 8 years old	Proband 37 years old	Proband 13 years, brother 21 and mother 47 years old.	Proband 12 years old.	Proband is 3 years old	Proband 16 years old	Proband 32 years old	Proband 17 years old	Proband 15 years old	Proband 8 years 7 months old; mother 24 years old	Proband 4 years old	Proband 6 years	11 years	11 years of age	Proband 8 years old.	Proband 7 years old	Proband 5. 5 years old	Proband 14 years old; mother 42 years old.	Proband 18 years old	Proband 13 years old	Proband 7 years old.	Proband 20 years old	Proband 9 years old	Proband 3 years old	Proband 3 years 8 months old	Proband 10 years	Proband is 9 years	Proband 5 years old	Proband is 13 years old	Proband 10 years, affected brother 2 years 3 months, mother 38 years old.	Proband 3 years old	Proband 27 years	Proband 12 years	Proband 52 years old	Proband 16 years	Proband 13 years of age
Level of intellectual disability (FSIQ if available)	Mild (FSIQ 70)	Father Mild ID. Daughter: mild ID.	Mild GDD (son). Mild ID (mother).	Moderate (FSIQ 35-40)	Mild	Severe	Profound global developmental delay	Moderate ID	Moderate	Moderate	Moderate-severe in both affected males.	Non-verbal learning disability and articulation difficulties. Attends a mainstream school.	Moderate	FFL	Normal intelligence (FSIQ 131). Specific learning difficulties in reading, numerical operations and mathematics reasoning.	Mild intellectual disability, dyscalculia.	Moderate intellectual disability (IQ 45)	Moderate ID (daughter); mild ID (mother)	Moderate ID (IQ 47)	Moderate intellectual disability	Specific learning disabilities (dyslexia, dyspraxia, dyscalculia). Verbal IQ 97 and performance IQ 87	Mild intellectual disability	Mild	Global developmental delay (not yet formally tested)	severe global developmental delay	Son has moderate intellectual disability. Mother has normal intelligence with learning difficulties (finished school in 10th grade).	Severe global developmental delay	Mild intellectual disability	Severe ID. Regression of social, motor and speech development noted during development. Currently, attending a special school for children with ID and she needs help for all daily procedures such as eating and dressing	Moderate ID: WAIS-IV-NL IQ 49 (verbal < perceptual reasoning); earlier testing: SON-R 2½-7 total IQ 57 at age 3y4m, WPPSI-R total IQ 66 at age 6y10m (verbal IQ 61, performing IQ 77).	Severe GDD	Moderate GDD	GDD	Mild to moderate intellectual disability	Mild-moderate ID	Moderate-severe ID	Moderate ID	Proband moderate to severe ID; affected brother moderate ID. Heterozygous mother has mild intellectual disability.	Moderate global developmental delay	Intellectual disability	Moderate to severe ID	Mild-Moderate ID	Mild-Moderate ID	Severe ID
Neurological features in infancy	No	No	Yes - generalised hypotonia	No	Infantile Hypotonia	Global hypotonia	Central hypotonia and peripheral spasticity	No	Infantile hypotonia	Infantile hypotonia	Infantile hypotonia (both brothers)	Infantile hypotonia	No	Infantile hypotonia	No	No	No	Infantile hypotonia (daughter)	No	No	No	Ataxia, and frequent falls	Yes - hypotonia.	Infantile hypotonia	Infantile hypotonia	Infantile hypotonia (son)	Infantile hypotonia	Infantile hypotonia	No	Delayed motor milestones (roll over at 8 mo., sitting at 12 mo., walking at 18 mo.); fluctuating development with acquirement of skills and recurrent periods of regression and re-acquirement of skills	No	Cerebral palsy, spastic type and generalised hypotonia	Central hypotonia and brisk deep tendon reflexes	No	Infantile hypotonia	Infantile hypotonia	Neonatal hypotonia	Infantile hypotonia	Infantile hypotonia	Not determined. Mother has intellectual disability and epilepsy. Mother has 3 maternal uncles and one maternal cousin with epilepsy	Infantile hypotonia	No	No	No
Hearing	Normal	Normal	Normal	Normal	Normal	Normal	Normal	Normal	Normal	Normal	Recurrent otitis media with effusions treated with ventilation tubes (younger brother)	Recurrent otitis media	Normal	Normal	Normal	Normal	Normal	Normal	OME (tympanostomy tubes): now normal	Normal	Normal	Normal	Mild hearing loss - tympanostomy tubes	Normal	Normal	Recurrent otitis media requiring placement of ventilation tubes (son)	Normal	Normal	Normal	Normal	Normal	Recurrent otitis media	Normal	Normal	Recurrent otitis media. Hearing aides	No concerns	Bilateral sensorineural hearing loss requiring hearing aids.	No concerns	Normal	Normal	Recurrent otitis media requiring placement of ventilation tubes	Unilateral mild hearing-loss left aged 45 years (mainly high tones)	Normal	Normal
Vision	Normal	Normal	Normal	Normal	Normal	Normal	Normal	Normal	Normal	Normal	Bilateral strabismus (older brother)	Normal	Normal	Normal	Normal	Normal	Normal	Strabismus (exotropia), nystagmus, hypermetropia (daughter)	Requires glasses	Normal	Normal	Normal	Normal	Astigmatism, left ptosis	Poor vision at low light conditions.	Proband: bilateral optic nerve hypoplasia, myopia, astigmatism, strabismus (surgery at 3 years and 9 years), amblyopia left eye. Mother: wears glasses for near-sightedness astigmatism.	Bilateral optic atrophy and myopia	Requires glasses	Normal	Mild hyperopia	Normal	Normal	Early poor visual attention with likely delayed visual maturation. Normal ERG and VEP. Low hypermetropia. Normal fundal exam	Normal	No concerns	Severe myopia	Optic nerve hypoplasia	Proband - strabismus; brother left alternating esotropia.	Normal	Normal	Pseudo strabismus	Normal	Normal	Normal
Later-onset neurological features	No	Hand tremor and dysmetria (father)	Broad based gait (at 2y 8mo)	Motor clumsiness. Tremor associated with anxiety	No	No	No, but died aged 4 years.	Brisk reflexes and increased peripheral tone	No: tends to walk with a slightly stooped posture.	Progressive spastic diplegia (diagnosed at 2y)	Ataxia (both brothers)	Unsteady gait. Clumsiness.	No	Gait not spastic but has significant genu recurvatum and progressive kyphosis. No evidence movement disorder or progressive spasticity by age 18 yr.	No	No	No	Spasmus nutans (head nodding, ocular oscillations and anomalous head position) (daughter)	No	Hyperactivity	No	Fine more difficulties and unsteady gait	No	No	Wide-based gait	No	No	No	Stereotypic midline hand movements.	No	No	No	Previously had stereotypical hand movements (Chorea)	Mild hypotonia	Not described.	Yes - Mild ataxia and VII cranial nerve palsy	Wide-based gait but not frankly ataxic. Tight calves bilaterally and wears AFOs to the ankles.	No	No	No	Spasticity and myoclonus	no	No	Hypotonia
Delayed speech	Yes - speaks in sentences	Yes	Yes - training to use sign language	Yes	Mild	Yes: can communicate with hand gestures; only one word.	Yes	Yes: speaks in short phases. Articulation disorder.	Yes: speaks in short sentences	Yes	Yes (both brothers)	Yes, and speech articulation difficulties.	Yes- inconsistent use 3 words aged 3	Yes; and then further regression aged 7 years when lost all words.	No	Yes	Yes	Yes (daughter)	Yes	Yes: at 6 years mainly echolalia.	Yes- mild delay	Yes: only 5 words at 3 years of age	Yes - first words at 36 months	Yes	Yes: remains non verbal at 5 1/2 years old.	Yes	Yes. First words at age 4 years	Yes	Yes	Yes: speaks in short sentences	Yes: non verbal	Yes	Yes	Yes: speaking in sentences (40% understandable by others)	Yes	Yes - very rudimentary	Yes	Yes (expressive and receptive)	Yes	Yes. Expressive language delay.	Yes: difficulties in articulation	Yes	Yes	Yes
Behavioral issues	ASD, ADHD, hyperkinesis and impulsiveness.	Hyperactivity, inattention, rigidity, anger outbursts, impulsiveness, ASD (daughter)	ASD (both), repetitive movements (son)	ASD, aggressive behaviors	No ADHD or ASD but described as "distractable"	Not formally diagnosed with ADHD but short attention span.	No	Hyperactivity	Hyperactivity, ASD	ASD, inattention, impulsive, explosive outbursts	ASD and short attention span (younger brother).	Not diagnosed with ASD but has some stereotypical movements: frequent fluttering arm movements. Hyperkinesis and short attention span.	Short attention span	ASD, ADHD, hyperkinesis, inattention, impulsiveness, obsessiveness, anger outbursts	No	Short attention span. Impulsiveness.	Short attention span. Difficulties in socialisation.	Autistic traits, ADHD, hyperkinesis, short attention, challenging behaviors & sleep disturbances (daughter)	Hyperactivity; short attention span; ADHD, Autistic features	ASD, inattention, hyperactivity, impulsivity	ADHD, obsessiveness, anger outbursts, hyperkinesis	Verbal stereotypes.	ASD, 'temper tantrums'	Hyperkinesis, short attention span and impulsiveness, anger outbursts	ASD	Son: ADHD, hyperkinesis, inattention, impulsiveness, obsessiveness, rigidity, anger outbursts; Mother: ADHD, mild obsessiveness, rigidity and anger outbursts in younger years	Poor sleeping, never cries, autistic traits, eats paper, drops to floor if doesn't want to do something.	Hyperkinesis, inattention, impulsiveness, obsessiveness, rigidity, anger outbursts	Hyperkinesis	Not formally diagnosed with ASD but some features on the autism spectrum	No	No	No	No	Features on the autism spectrum and obsessiveness	Impulsiveness and anger outbursts.	ASD, rigidity, anger outbursts	Short attention and hyperkinesis.	ASD (level 2)	Opposition defiant disorder diagnosed at age 6 years	ASD; attention deficit/ hyperactivity disorder, impulsiveness, obsessiveness, rigidity.	ASD, anger outbursts, sexual disinhibition	ADHD	Restlessness, hyperactivity, aggressive outbursts
Mental Health Diagnoses	No	No	Mother has a diagnosis of depression.	No	Mild anxiety when in novel situations	No	No	Severe anxiety (can become catatonic) treated with escitalopram	Anxiety, especially with changes in routine	Anxiety, obsessive behaviors	Anxiety (younger brother)	No	No	Anxiety, Depression, Bipolar disorder	Obsessive compulsive disorder, depression, anxiety	NR	NR	Anxiety (daughter) Anxiety & Depression (mother)	No	Anxiety	Anxiety	Anxiety	No	No	Social anxiety.	No but proband sees psychologist	No	Anxiety (receiving psychotherapy)	No	Anxiety (especially in new situations)	No	No	No	No	No	No	No	Proband has anxiety and anger outbursts.	No	No	Anxiety	Psychotic disorder (treated with risperidone) and sexual disinhibition	No	Anxiety- needs someone close by when sleeping
Age of Onset	NA	NA	Adulthood	NA	Unknown	NA	NA	Teenage	Early childhood	Early 30s	Less than 5 years.	NA	NA	Bipolar Disorder diagnosed at 13 years (treated with sodium valproate and olanzapine)	Early teens	NR	NR	Childhood	Early childhood	Before the age of 6 years	Childhood	18 months of age	NA	NA	Early childhood.	Early childhood.	Developmental delay first noted at age 8-9 months.	Before the age of 11	NA	Childhood	NA	NA	NA	NA	NA	NA	ASD diagnosed at 8 years	Early childhood.	NA	NA	Childhood	Late 30s	NA	Childhood
Seizure disorders	Yes	No	No	Yes	No	Yes	Yes	Yes	Yes	No	Epilepsy (older brother). Younger brother being investigated for possible absence seizures.	Yes	Single seizure	No	Treated for possible seizures when 17 years: later considered possible psychogenic nonepileptic seizures.	Yes	Yes	Yes (daughter)	No	Yes	No	No: suspected to have absence seizures when 7 years of age but normal EEG	No	Yes	No	Yes	Febrile seizure at age 8 months, no further seizures.	No	No	No	No	No	No	No	Yes	No	Yes	Yes (younger brother)	One febrile associated seizure at 24 months	Yes.	No	No	Yes	Yes
- Age of onset seizures	2 years	NA	NA		NA	4 months	2 months	13 months	8 months	NA	Epilepsy diagnosed at 13 years for older brother	9 months	25 months	NA	Symptoms suggestive of seizures first noted at 17 years	1 year	5 years	2 years	NA	2 years	NA	NA	NA	5 years	NA	Age 13 years	Single febrile seizure at age 8 months.	NA	NA	NA	NA	NA	NA	NA	3 months	NA	<1yo	6 months	34 months	6 years	NA	NA	10 months	Febrile seizures, first noted before the age of 1. Generalised tonic-clonic seizures until age 7years
- Type of seizures	Multiple types: tonic-clonic, absence and focal	NA	NA	Focal/Multifocal	NA	Absences seizures and infantile spasms at 6 months, progressing to focal epilepsy	Brief generalised tonic clonic seizures	Atypical tonic clonic seizures associated with fevers	Generalised tonic clonic and focal. Some associated with fevers.	NA	Focal onset with secondary generalisation	Generalised tonic clonic seizures and absence seizures with eyelid myoclonia, intractable to polytherapy.	Single afebrile focal seizure	NA	Possible psychogenic non epileptic seizures or focal aware and focal impaired awareness events.	Initially febrile seizures. Focal onset seizures with secondary generalisation. Myoclonus.	Focal onset seizures.	Focal & Tonic-Clonic	NA	Initial seizures staring with cyanosis and emesis, triggered by motion.	NA	NA	NA	6 monthly	NA	Focal onset frontal lobe hyper motor seizure	Febrile seizure	NA	NA	NA	NA	NA	NA	NA	Mixed semiology: focal, febrile and non febrile associated, and atonic (drop) attacks	NA	Undefined seizure disorder, diagnosed on the basis of abnormal posturing as a neonate with persistently abnormal EEG (see below) and abnormal brain MRI. No proven seizures clinically since infancy.	Infantile spasms at 6 months of age - progressing to myoclonic and tonic seizures.	Febrile convulsion (brief generalised tonic clonic)	Absence seizures at 6 years of age. Subsequently focal seizures and occasionally focal secondarily generalised seizures	NA	NA	Intermittent generalised seizures 1-2/ per year	Focal epilepsy with secondary asymmetric generalisation from right temporal lobe
- Treatment of seizures	Not controlled with monotherapy (ethosuximide)	NA	NA	Currently treated with phenytoin, clobazam and oxcarbazepine. Previously treated with sodium valproate, but ceased as seizure control worsened.	NA	levetiracetam	Treated with a combination of clobazam, levetiracetam and phenobarbital.	Previously treated with carbamazepine, now off all medication and seizure free.	Levetiracetam and sodium valproate. Carbamazepam ceased.	NA	Tegretol. Reasonable control (<1 seizure/ year)	Seizures are currently therapy resistant: trialled antiepileptic medication include sodium valproate (ceased due to sedation and hand tremors), levetiracetam, lamotrigine, clobazam, zonisamide, perampanel, ethosuximide, topiramate, perampanel, brivaracetam, felbamate, benzodiazepine, vigabatrin, oxcarbazepine, lacosamide, ketogenic diet, cortisone and acetazolamide.	None	NA	Topiramate, multiple antiepileptic medications, vagal nerve stimulator.	Valproic acid	Valproic acid and topiramate	Lamotrigine and midazolam (rescue medication) Previous: Sodium valproate	NA	Oxcarbazepine	NA	NA	NA	Zonisamide (previously treated with levetiracetam)	NA	Oxcarbazepine	NA	NA	NA	NA	NA	NA	NA	NA	Remains uncontrolled on two agents, including sodium valproate.	NA	Clobazam. Previously treated with levetiracetam, changed to clobazam due to concerns affecting behavior.	Levetiracetam	Parents treating with cannabinoid oil	Valproate (from age 6) and Levetiracetam (from age 23).	NA	NA	Lamotrigine, topiramate and sodium valproate.	Achieved seizure freedom with combination of sodium valproate and clobazam , has been weaned from valproate, still on low dose clobazam
- EEG features	Focal discharges	NA	NA	Multifocal	NA	In first year: altered sleep and wake patterns, poorly structured. Abundant multifocal spikes, especially in sleep.	Generalized nonspecific cerebral dysfunction without epileptiform discharges.	NA	Focal epileptiform activity	NA	Epileptiform activity starting in left mid temporal and spreading throughout left hemisphere	Most recent: normal background with frequent epileptiform activity consistent with generalized as well as focal (bilateral parietal) epileptic activity, (polyspikes, spike-waves, but no typical 3Hz spike-waves)	Central epileptiform activity on left more than right	2 EEG scans in childhood normal	Initial EEG showed rare poorly formed generalized sharp waves on sleep-deprived EEG.	NR	No epileptiform activity	Normal at 2 years (daughter)	NA	Generalised slowing without epileptiform activity	EEG slows generalised slowing without epileptiform activity	Normal EEG	NA	NA	NA	EEG (2008) - slowing in occipital region EEG (2017) - slow background. No epileptiform discharges EEG (2020) - normal vEEG (2021): 1) 8 typical spells of arousing from sleep with altered behavior consistent with focal-onset frontal lobe seizure based on semiology, without clear consistent lateralized electroencephalographic seizure pattern discernible. 2) Recurrent frontotemporal epileptiform dis…	NA	NA	NA	Normal EEG ( 4 years)	Normal EEG (aged 4 months)	NA	NA	EEG conducted due to concern for possible seizure activity. No definite epileptic activity detected.	NR	normal EEG	Most recent (7yo): Abundant epileptiform discharges over the left posterior quadrant, also with slowing noted over the left posterior head region. The epileptiform discharges showed significant sleep activation.	Polyspike and wave	Normal EEG	2 episodes of spike-wave discharges associated with blinking, suggestive of a seizure. Generalized nonspecific cerebral dysfunction.	NA	NA	NR	At 6 y: While awake sporadic slow episodes left fronto-temporal. During sleep epileptic activity, with isolated sharp waves occurring frontally and prefrontally. Short episodes of irregular low voltage spikes left temporal. Rhythmic slow wave sequences left temporal. Normalized EEG on medication.
Neuroimaging	NT	NT	Corpus callosum hypoplasia but otherwise no abnormalities (son)	Normal MRI brain	MRI at 2 years: Mild prominence of lateral ventricles with septation through right lateral ventricle at base of frontal horn.	Dysgenesis of the corpus callosum (normal length but globally hypoplastic)	MRI of brain showed severe cerebral and cerebellar atrophy with thinning of the corpus callosum, mild atrophy of bilateral thalami, abnormal cerebral white matter signal and mild bifrontal cerebral collections.	Normal CT brain(childhood)	Normal MRI brain	NT	Both affected males have complete agenesis of the corpus callosum	Normal MRI brain ( 2, 6.5 and 11 years)	Normal MRI brain	Abnormal MRI brain (at 8 years & 11.5yr) – non-specific bilateral small punctate frontal white matter hyperintensities, mildly prominent perivascular spaces. Proton spectroscopy performed: non specific, no lactate. Corpus callosum appeared slightly bulky at age 11.5 years	Brain MRI: possible pituitary hyperplasia/microadenoma.	NT	NT	Abnormal MRI brain (daughter): At 2yo: The appearances are suggestive of an isolated congenital anomaly with underdevelopment of the sulci in the left frontal region. At 4yo: Persistent widening of the CSF space overlying the left frontal region although appearances are less marked than on the previous MRI	NT	Possible area of cortical dysplasia in the left temporal lobe	Normal brain MRI	Normal brain MRI	MRI brain: foreshortening of the corpus callosum, with a small curvilinear pericallosal lipoma.	Normal brain MRI	Partial agenesis of corpus callosum agenesis (posterior part of the corpus and splenium) with colpocephaly, and mild third ventricle dilation.	Proband: partial agenesis and dysplasia of corpus callosum, hypoplastic optic nerves and chiasm. Mother: normal MRI.	MRI age 3 - prominent subarachnoid spaces. MRI age 8 - hypoplasia of corpus callosum, otherwise reported as normal	Normal MRI brain aside from arachnoid cyst at 6yo	Abnormal MRI brain (at 8mo): Considerable white matter deficiency with enlarged lateral ventricles and thin corpus callosum. Delayed myelination.	NT	Abnormal MRI brain: diffuse cortical volume loss with mild lateral and third ventricular enlargement	Abnormal MRI Brain: Agenesis of the corpus callosum and anterior commissure (complete commissural agenesis). Abnormal orientation of the hippocampi, a frequent association.	Abnormal MRI Brain (at 1yo): Small left conatal cyst . Ventricles are prominent for age with loss of white matter but preserved myelination. The pons is slightly small relative to the midbrain and there is microcephalic appearance of the head. These abnormalities are non-specific but consistent with a possible neurogenetic disorder.	Normal MRI brain	Normal brain MRI	Normal MRI Brain	Persistent hyperintense signals of the neurohypophysis ; V shaped sella turcica with a persistent craniopharyngeal canal; marked medullary expansion of the skull bones; marginal enlargement of the right lateral ventricle. Persistent and stable prominence of the bilateral frontal extra-axial spaces and hyperintense signal abnormalities in the periventricular white matter, asymmetrical (L>R).	Proband: possible grey matter heterotopia. Dilated perivascular spaces. Unmyelinated terminal zones. Brother: normal MRI	NT	NT	at 2 years: mild prominence of fourth ventricle. Dilated perivascular space.	NT	NT	Bilateral mesial temporal sclerosis, asymmetric, right side more affected
Most recent head circumference (centile)	2nd-50th centile	10th centile (daughter); 50th centile (father)	<3rd centile	NA	<<<2nd centile (Z=-4)	75th centile	<<2nd centile	10th centile	10-25th centile	NA	98th centile (younger brother) >98th centile (older brother)	90th centile	71st centile	10-50th centile	NA	2nd centile	NA	75th	1st centile	40th centile	98th centile	<1st centile (microcephaly)	Microcephaly	3rd centile	2nd -50th centile	50th-98th centile (son) 50th-98th centile (mother)	10th centile	2nd centile	<<3rd centile; Z score -8.0	70th	<2nd centile	<<2nd centile; Z score -4.24	<< 2nd centile; Z score -4.83	<3rd centile	0.4-3rd centile	12th centile	90th centile	75th centile; 50th centile	50th centile	75th centile	NR	>97th centile	<2nd centile	10th centile
Most recent weight (centile)	0.7th centile (low weight)	25-50th centile (daughter)	<3rd centile	NA	<<3rd centile (Z=-2.7)	90th centile	10th-25th centile	50th centile	25th centile	75th centile	75th centile (younger brother); >>98th centile (older brother)	60th centile	36th centile	<3rd centile (45.6kg at age 18 years)	75th-90th centile	<<5th centile	75th centile	50th	3rd centile	97th centile	98th centile	20th centile	95th centile	25-50th centile	3rd-10th centile	25th - 50th centile (son) 90-97th centile (mother)	9th-25th centile	50th centile	<<3rd centile; Z score -7.9	99th	25-50th centile	<<3rd centile; Z score -3.53	<<3rd centile; Z score -4.4	2nd centile	NA	NA	3rd centile	<3rd centile; just <3rd centile	70th centile	50th-75th centile	0.2	90-97th centile	NA	50-75th centile
Most recent height (centile)	NA	>97th centile (daughter); father 75th-90th	3rd-10th centile	50-75th centile	1-3rd centile (Z=-2.4)	90th centile	10th centile	75th centile	10th-25th centile	>>97th centile (BMI in obese range)	90th centile (younger brother); >>98th centile (older brother)	50th centile	63rd centile	50th - 75th centile	25-50th centile	<<5th centile	50th centile	25th	3rd centile	83rd centile	98th centile	30th centile	70th centile	10th centile	2nd centile	25th -50th centile (son) 10-25th centile (mother)	2nd centile	50-75th	7th centile; Z score -1.49	10th	3-10th centile	<<<1st centile; Z score -3.08	<<< 1st centile; Z score -4.36	3rd centile	<<0.4th centile	10th centile	3rd centile	just under 1st centile; 50th centile	40th centile	NA	0.45	>97th centile	25th centile	97th centile
Dysmorphology	High palate, large central incisors	Mild synophrys, posteriorly rotated ears (daughter). Father has long face and squared chin.	Mild malar flatness, long philtrum, left-sided single palmar crease (son).	None evident	Elongated & narrow face, sloping forehead, prominent nose with high nasal bridge, long philtrum, thin upper lip vermillion, micrognathia, high arched palate, dental crowding, bilateral 5th finger clinodactyly.	Elongated face, facial hypotonia, open mouth, full cheeks, micrognathia	Yes	Broad mouth, short philtrum, mild micrognathia.	No	Cushingoid features, crowded facial features, relatively small mouth, relatively small hands	Long face, square chin, upslanting palpebral fissures, long fingers (younger brother) Long face, squared jaw, distinct philtrum, tented upper lip (older brother)	No	No	Long lean face, long nose, mildly anteverted ears, prominent chin, pre-auricular pit at base of L helix. Progressive squaring of chin with age.	Not reported	Hypoplastic upper maxilla. Dental malocclusion.	NR	Hypertelorism Epicanthal folds Full cheeks (daughter)	Down slanting palpebral fissures, telecanthus, small widely spaced teeth, bilateral clinodactyly 5th fingers, slight oedema dorsum of feet.	No	Synophrys, straight eyebrows, high nasal bridge, enophthalmia	Broad nasal root, bulbous nasal tip, high palate	Microcephaly	Mild telecanthus. Transverse palmar creases.	Mildly hypotonic face. Mildly hypotonic face. Minor dysmorphism (mildly flat face, everted lower lip, anteverted nares)	No	As a young child - myopathic facies, bilateral ptosis, simple ears, widely-spaced teeth. At age 19 - malar flatness with long face and pointed chin.	Long face.	Microcephaly, short palpebral fissures and prominent lower lip	Round face, deep-set eyes, bulbous nose with small nares, partial cutaneous syndactyly of the 2nd and 3rd toes	Microcephaly	Microcephaly, positional plagiocephaly; eyes deep-set and wide-spaced, broad bulbous nose; large ears, small jaw, high palate;	No	Posteriorly rotated ears slightly arched eyebrows, slightly depressed nasal bridge, decreased muscle bulk.	Consistent with Desbuquois dysplasia. Almond shaped eyes, short upturned nose.	long eyelashes, a synophrys, thick eyebrows, low set ears, short but normal fifth digit phalanges in hands and feet, a second toe longer than the hallux on the left side.	full cheeks, a long philtrum, micrognathia, wide nasal bridge, anteverted nares, frontal bossing, exaggerated cupid’s bow, downturned corners of mouth, high anterior hairline, a prominent forehead, lagophthalmos, hypertelorism, a preauricular pit, and posteriorly rotated ears	Triangular/trapezoidal face shape, high anterior hairline and prominent forehead, deep-set eyes with straight eyebrows, long/large mouth with thin lips, square, widely spaced teeth	No	No	No	Prominent ears with simple helix, prominent nose	Long face; prominent chin, straight eyebrows, thin lips	No
Gastrointestinal symptoms	Neonatal feeding difficulties, gastro-esophageal reflux; constipation	Mild feeding difficulties and gastro-esophageal reflux (daughter).	Mild failure to thrive	NR	Infancy: vomiting and reflux, required gastrostomy tube until mid-childhood. Now eats a limited diet due to food sensitivities but no concerns when diet is controlled	None	Constipation and gastroesophageal reflux. Fed via gastrostomy.	None	Very mild constipation	On medication (omeprazole) for gastro-esophageal reflux.	Older brother has constipation, recurrent abdominal pain and upper GI symptoms 'heart burn'.	Gastro-esophageal reflux. Cow's milk allergy.	None	Pica, constipation with fecal loading. Poor appetite and limited diet (required iron transfusion).	Significant gastrointestinal dysmotility with symptoms of severe gastroesophageal reflux and constipation and confirmed delayed gastric emptying and small bowel transit time on nuclear medicine studies. She has required Nissen fundoplications, gastrostomy and jejunostomy	Severe feeding difficulties.	NR	Constipation (picky eater)(daughter)	Picky' eater	Picky' eater	No	Gastroesophageal reflux. Difficulties with mastication, eating chunks.	Failure to thrive. Feeding difficulties	Constipation	Feeding difficulties, constipation and gastroesophageal reflux.	Severe constipation with encopresis; unexplained weight loss which resolved (BMI ~50% currently)	Fussy eater, poor weight gain	None	Severe failure to thrive . Feeds orally pureed food.	Constipation	Significant feeding difficulties and post natal growth retardation/ failure to thrive. Gastrostomy fed. Constipation.	Severe failure to thrive. Gastrostomy feeding. Constipation and gastroesophageal reflux. Allergic colitis.	Significant feeding difficulties and severe gastroesophageal reflux.	Failure to thrive.	Constipation	None	Severe gastrointestinal reflux. Fed via a gastrostomy tube.	Proband - constipation on Movicol. Brother constipation on lactulose.	None	No	Yes- cyclical vomiting	No	No	No
Other Phenotypical Features	Restricted extension of elbows.	Scoliosis (father).	Pes planus .	Vesico-ureteric reflux. Allergy.	Mild spina bifida occulta at L5. Obstructive sleep apnea. Adenotonsillectomy	No	2 hyperpigmented skin lesions: one on right upper chest around 6x2.5 cm, & one in right lower back measuring 3x2 cm	No	Café au lait macule. Atopy: eczema, asthma and allergic rhinitis.	Overweight- previously treated with trial of metformin (but no formal diagnosis of diabetes); cushingoid features (but no evidence on hormonal profiling)	Eczema (both brothers). Older brother and mother both have early onset of puberty and are over weight. Hyperextensible joints, camptodactyly and pes planus (both brothers)	Joint hypermobility	No	Progressive kyphosis of thoracic and lumbar spine. Mild anterior wedging of several thoracic bodies, no osteopenia or fractures. Leg length discrepancy. Fifth finger PIP joint camptodactyly, mild pectus excavatum, severe thoracolumbar kyphosis with leg length discrepancy, very thin habitus with long arms and legs.	Severe asthma, persistent rhinosinusitis, endometriosis, hypothyroidism and joint laxity. Clinical diagnosis of Ehlers-Danlos syndrome	Neutropenia and anemia. Slender feet with 'sandal toe' gap/	No	Asthma and sleep disturbances (daughter)	No	Severe sleep disorder (requires clonidine and melatonin)	No	Normal renal and cardiac ultrasound. Eczema. Clinodactyly, pectus carinatum, low plantar arches.	Sleep initiation disorder. Uses melatonin.	No	Scalp psoriasis. Polyarthralgia.	Mother has pre-diabetes, unilateral aural atresia, myopia and astigmatism (2/2); Son has elevated finger pads and fifth finger clinodactyly	Poor sleep pattern, not improved with melatonin	no	no	Joint hypermobility; recurrent lower urinary tract infections and pyelonephritis, vesicoureteral reflux, asymmetrical kidneys on sonography, primary enuresis nocturia and urge symptoms (worsening under stress situations). Multiple allergies, recurrent eczema and dry skin, allergic asthma (mild); Has a brother with attention deficit disorder (requiring treatment)	no	Ichthyosis : fine scaly texture throughout	no	no	Short stature secondary to Desbuquois dysplasia. Sister has also cleft palate.	Cranial Nerve VII Palsy,	Congenital diaphragmatic hernia. Bilateral cryptorchidism.	Hypermobility (in all three)	No	Varus deformity of feed	Sleep disorder.	Pes planovalgus.	Disturbed sleeping patterns; waking 2-3x night
Other genetic findings.	Normal fragile X PCR. Normal chromosomal microarray		VOUS arr[hg19] 3q25.32 (158,347,390 - 158,711,643)x1 pat		Chromosomal microarray and microcephaly gene panel normal.	Gene panel and chromosomal microarray normal.		Normal chromosomal microarray and FMR1 PCR, methylation for Angelman syndrome and MECP2 sequencing.	Normal chromosomal microarray and FMR1 PCR	4q13.1q13.2 (Build 37: 63935750-68735336) deletion (mat); Prader-Willi syndrome methylation and dosage studies normal			Normal chromosomal microarray (SNP)	Normal chromosomal microarray and fragile X PCR. Maternal X inactivation random.		Studies performed with normal results: - Karyotype - MLPA for sub telomeric regions - FMR1, AFF2, ARS, MED12 genes - SBDS gene	Normal fragile X PCR. SCN1A screening normal.		Chromosomal microarray: 22q13.1 deletion inherited from father who has normal intelligence. Normal screening of FMR1 and methylation studies for Angelman syndrome.		Normal chromosomal microarray	Normal karyotype and chromosomal microarray.	Chromosomal microarray, CSFs studies and screening for congenital disorders of glycosylation	Normal chromosomal microarray.	Normal chromosomal microarray and FMR1 PCR.	Son has a VOUS in mitochondrial DNA (m.6347 C>A; pPhe148Leu) (1/2)	Normal chromosomal microarray and FMR1 PCR. Normal Angelman methylation studies, myotonic dystrophy negative.	Normal karyotype and chromosomal microarray.	NA	Normal chromosomal microarray, FMR1 PCR.	NA	Normal karyotype and chromosomal microarray.	NA	NA	Compound heterozygous variants in XYLT1: c.2323G>T and chromosomal deletion of ~57Kb of XYTL1.	SOX11 mutation c.146T>A de novo; 3/4 damaging for the in silico parameters ;VOUS (class 3). Lacks the fifth digit nail hypoplasia or microcephaly characteristic of SOX11-related neurodevelopmental conditions.	Singleton exome sequencing identified a heterozygous VOUS in LRP2 NM_004525:c.A11288T:p.(E3763V). Chromosomal microarray: showed 6q24 deletion of uncertain significance (paternally inherited)	Other normal investigations in proband: creatinine kinase, thyroid function test, microarray CGH, urine for amino acids, organic acids, mucopolysaccharides and oligosaccharides. Plasma lactate, urate, white cell enzymes, very long chain fatty acids, common mitochondrial DNA mutations, phytanic acid, transferrin isoelectric focusing, common deletions of SMN gene (for spinal muscular atrophy), and …		Normal chromosomal microarray. 2 VOUS on epilepsy panel: NAGA NM_000626,2 c.973G-A, glu325lys, het. Highest MAF 0.41% Also CHRNA4 NM_000744,6:c.1266C-T, Cys422=, het. Highest MAF 0,0081%	No other findings on exome sequencing. Normal chromosomal microarray. Normal transferrin isoforms.
Abbreviations: FSIQ full scale intelligence quota; ID intellectual disability; NA not available; PCR polymerase chain reaction; GDD global developmental delay.
